# Supplementary material for: Phylogenetic diversity, trichothecene potential, and pathogenicity within Fusarium sambucinum species complex
Source: PLoS One. 2021 Jan 12;16(1):e0245037. doi: 10.1371/journal.pone.0245037 (PMC7802971; doi:10.1371/journal.pone.0245037)
Supplement: S1 Table — (XLSX) [file pone.0245037.s004.xlsx]

## Sheet: TABLE S1
S1 Table. Strain histories
Cladea	Received as	Species IDb	Strain no.c	Equivalent no.d	Geographic origin	Host/substrate	Toxin in vitroe
Brachygibbosum	F. compactum	F. brachygibbosum	FRC R-7584		Ban Tong, Thailand	Virgin jungle soil	NEO
Brachygibbosum	F. longipes	F. brachygibbosum	FRC R-7630		Ban Tong, Thailand	Virgin jungle soil	DAS, NEO
Brachygibbosum	F. longipes	F. brachygibbosum	FRC R-7637		Ban Tong, Thailand	Virgin jungle soil	DAS, NEO
Brachygibbosum	F. compactum	F. brachygibbosum	FRC R-8851		Kolo, Niger	Pearl millet	DAS, NEO
Brachygibbosum	F. brachygibbosum	F. brachygibbosum	NRRL 20954	BBA 64691	India	Sorghum	―
Brachygibbosum	F. acuminatum	F. sp. nov.-23	FRC R-4948		Iran	Citrus root	DAS, NEO
Brachygibbosum	F. compactum	F. sp. nov.-23	FRC R-7475		Ban Pha Baen, Thailand	Banana grove soil	DAS, NEO
Brachygibbosum	F. compactum	F. sp. nov.-23	FRC R-7513		TX, USA	Sorghum soil debris	―
Brachygibbosum	F. compactum	F. sp. nov.-23	FRC R-7610		MS, USA	Sorghum soil debris	DAS, NEO
Brachygibbosum	F. compactum	F. sp. nov.-23	FRC R-7868		AZ, USA	Guayule crown	DAS, NEO
Brachygibbosum	F. compactum	F. sp. nov.-23	FRC R-8117		Tunis, Tunisia	Soil	DAS, NEO
Brachygibbosum	F. compactum	F. sp. nov.-23	FRC R-8321		TX, USA	Peanut soil debris	DAS, NEO
Brachygibbosum	F. equiseti	F. sp. nov.-23	FRC R-8846		CA, USA	Human nasal sore	―
Brachygibbosum	F. compactum	F. sp. nov.-23	FRC R-8876		Beijing, China	Rice kernel	NEO
Brachygibbosum	F. compactum	F. sp. nov.-23	NRRL 13829	FRC R-6784 = KOD 1745 = MRC 2568	Japan	River sediment	DAS, NEO
Brachygibbosum	F. acuminatum	F. sp. nov.-23	NRRL 28448	CBS 334.75	Turkey	Banana	NEO
Brachygibbosum	F. compactum	F. sp. nov.-24	FRC R-9118		China	Soil	DAS, NEO
Brachygibbosum	F. compactum	F. sp. nov.-24	NRRL 66936	FRC R-9120	China	Soil	CAL, DAS, NEO
Brachygibbosum	F. compactum	F. sp. nov.-25	FRC R-8124		Mahdes, Tunisia	Olive grove soil	NEO
Brachygibbosum	F. compactum	F. sp. nov.-25	NRRL 66928	FRC R-8165	Mahdes, Tunisia	Olive grove soil	DAS, NEO
Brachygibbosum	F. compactum	F. sp. nov.-25	NRRL 66931	FRC R-8838	Italy	Unknown	NEO
Brachygibbosum	F. equiseti	F. sp. nov.-26	FRC R-8856		CA, USA	Melon root	―
Brachygibbosum	F. equiseti	F. sp. nov.-26	NRRL 66923	FRC R-6269	ND, USA	Pasture soil debris	DAS, NEO
Brachygibbosum	F. compactum	F. sp. nov.-27	FRC R-7642		Puerto Rico	Sorghum debris	―
Brachygibbosum	F. compactum	F. sp. nov.-27	FRC R-8881		Nigeria	Unknown	NEO
Brachygibbosum	F. compactum	F. sp. nov.-27	FRC R-9025		Mashonaland Central, Zimbabwe	Millet soil debris	NEO
Brachygibbosum	F. tricinctum	F. sp. nov.-27	KOD 1825	MRC 2486	GA, USA	Peanuts	NEO
Brachygibbosum	F. compactum	F. sp. nov.-27	NRRL 66930	FRC R-8774	IL, USA	Corn soil	NEO
Brachygibbosum	F. acuminatum	F. sp. nov.-28	FRC R-9121		China	Soil	DAS, NEO
Brachygibbosum	F. acuminatum	F. sp. nov.-28	NRRL 66939	FRC R-9513	Anda, China	Soybean root	DAS, NEO
Brachygibbosum	F. compactum	F. sp. nov.-29	FRC R-8779		GA, USA	Sorghum soil debris	―
Brachygibbosum	F. compactum	F. sp. nov.-29	FRC R-9012		Zaria, Kaduna, Nigeria	Soil	NIV
Brachygibbosum	F. cf. brachygibbosum	F. sp. nov.-29	KOD 1715		Ghana	Soybean roots	NIV
Brachygibbosum	F. cf. brachygibbosum	F. sp. nov.-29	KOD 1726		Ghana	Soybean roots	NIV
Brachygibbosum	F. graminearum	F. sp. nov.-29	NRRL 28725	FRC R-8755	Argentina	Wheat	―
Brachygibbosum	F. cf. brachygibbosum	F. sp. nov.-29	NRRL 66920	KOD 1723	Ghana	Soybean roots	NIV
Brachygibbosum	F. equiseti	F. sp. nov.-29	NRRL 66922	FRC R-4932	Brazil	Wheat sub-crown internode	DAS, NIV
Brachygibbosum	F. compactum	F. sp. nov.-30	FRC R-8886		Nigeria	Unknown	―
Brachygibbosum	F. compactum	F. sp. nov.-30	NRRL 66937	FRC R-9135	Pandamatenga, Botswana	Pearl millet	NIV
Brachygibbosum	F. cf. brachygibbosum	F. sp. nov.-31	NRRL 66919	KOD 1722	Ghana	Soybean roots	DAS, NIV
Brachygibbosum	F. equiseti	F. sp. nov.-32	FRC R-6436		Tarlac, Philippines	Grassland soil	―
Brachygibbosum	F. compactum	F. sp. nov.-32	NRRL 66938	FRC R-9230	Nakhon Sawan, Thailand	Corn	DAS
Brachygibbosum	F. compactum	F. sp. nov.-33	FRC R-9125		Australia	Soil	―
Brachygibbosum	F. longipes	F. sp. nov.-33	NRRL 66933	FRC R-8938	NT, Australia	Cultivated soil	DAS, NIV
Brachygibbosum	F. longipes	F. transvaalense	FRC R-4478		Australia	Soil	BUT
Brachygibbosum	F. compactum	F. transvaalense	FRC R-6827		Zululand, South Africa	Natural vegetation debris	DAS, NIV
Brachygibbosum	F. compactum	F. transvaalense	FRC R-6855		Zululand, South Africa	Natural vegetation debris	―
Brachygibbosum	F. compactum	F. transvaalense	FRC R-7052		PA, USA	Oat horse feed	―
Brachygibbosum	Fusarium sp.	F. transvaalense	NRRL 31008	BBA 63772	Australia	Soil	―
Brachygibbosum	F. culmorum	F. transvaalense	NRRL 32021	FRC R-3023 = KOD 1837	Australia	Unknown	―
Graminearum	F. acaciae-mearnsii	F. acaciae-mearnsii	NRRL 26755	CBS 110255 = MRC 5122	South Africa	Australian acacia	CUL, NIV
Graminearum	F. aethiopicum	F. aethiopicum	NRRL 46726		Amhara region, Ethiopia	Wheat seed	CUL, 15ADON
Graminearum	F. asiaticum	F. asiaticum	NRRL 13818 = 31547		Japan	Barley	―
Graminearum	F. austroamericanum	F. austroamericanum	NRRL 28585	BBA 65928 = CBS 110245	Brazil	Herbaceous vine	NIV
Graminearum	F. boothii	F. boothii	NRRL 26916	CBS 316.73 = IMI 160243	South Africa	Corn	CUL, 3ADON
Graminearum	F. brasilicum	F. brasilicum	NRRL 31238		Pelotas, RS, Brazil	Barley	CAL, CUL, NIV
Graminearum	F. cerealis	F. cerealis	NRRL 13721	CBS 110268	Posnan, Poland	Potato	NIV
Graminearum	F. cortaderiae	F. cortaderiae	NRRL 29297	CBS 119183 = ICMP 5435	New Zealand	Toetoe (Cortaderia sp.)	CUL, NIV
Graminearum	F. culmorum	F. culmorum	NRRL 25475	FRC R-8504 = CBS 417.86 = IMI 309344	Denmark	Barley kernel	―
Graminearum	F. dactylidis	F. dactylidis	NRRL 29380	FRC R-7593 = CBS 123656	USA	Unknown	―
Graminearum	F. gerlachii	F. gerlachii	NRRL 36905		MN, USA	Wheat	CUL, NIV
Graminearum	F. graminearum	F. graminearum	NRRL 31084	CBS 123657 = PH1	MI, USA	Corn	CUL, 15ADON
Graminearum	F. louisianense	F. louisianense	NRRL 54197		LA, USA	Unknown	―
Graminearum	F. lunulosporum	F. lunulosporum	NRRL 13393		South Africa	Grapefruit	ZEA
Graminearum	F. meridionale	F. meridionale	NRRL 28436	FRC R-5329 = CBS 110247	New Caledonia	Sweet potato	NIV
Graminearum	F. mesoamericanum	F. mesoamericanum	NRRL 25797	FRC R-8506 = CBS 415.86 = IMI 309346	Honduras	Banana	―
Graminearum	F. nepalense	F. nepalense	NRRL 54222		Nepal	Unknown	CUL, 15ADON
Graminearum	F. praegraminearum	F. praegraminearum	NRRL 39664	ICMP 8996	Wellington, New Zealand	Litter in corn field	CUL, NIV
Graminearum	F. pseudograminearum	F. pseudograminearum	NRRL 28062	FRC R-5291 = CBS 109956	New South Wales, Australia	Barley crown	CUL, 3ADON
Graminearum	Fusarium sp.	F. sp. nov.-5	NRRL 34461	FRC R-8601 = CBS 123663	Umyaka, South Africa	Soil	CUL, 3ADON
Graminearum	F. subtropicale	F. subtropicale	NRRL 66764	CBS 144706 = KOD 1856	Paraná, Brazil	Barley	CUL, NIV
Graminearum	F. ussurianum	F. ussurianum	NRRL 45681		Primorsky Krai, Russia	Oat	CUL, 3ADON
Graminearum	F. vorosii	F. vorosii	NRRL 37605		Hungary	Unknown	CUL, 15ADON
Longipes	F. longipes	F. longipes-1	FRC R-3460		Australia	Soil	―
Longipes	F. longipes	F. longipes-1	NRRL 13368	FRC R-4421	Australia	Soil	DAS
Longipes	F. longipes	F. longipes-2	FRC R-5122		New Guinea	Pasture soil	―
Longipes	F. longipes	F. longipes-2	FRC R-5127		New Guinea	Soil debris	―
Longipes	F. longipes	F. longipes-2	NRRL 13374	FRC R-5128	New Guinea	Soil debris	―
Longipes	F. longipes	F. longipes-3	NRRL 20723	FRC R-9844 = IMI 265540	United Kingdom	Unknown	―
Longipes	F. longipes	F. longipes-4	FRC R-7358		Guanxi, China	Weedy streamside soil	―
Longipes	F. compactum	F. longipes-4	FRC R-7602		Thailand	Pasture soil debris	―
Longipes	F. longipes	F. longipes-4	FRC R-7695		Ban Than, Thailand	Soil	―
Longipes	F. longipes	F. longipes-4	FRC R-8789		Philippines	Soil	―
Longipes	F. longipes	F. longipes-4	NRRL 13317	FRC R-314	CA, USA	Unknown	―
Longipes	F. longipes	F. longipes-4	NRRL 20695	FRC R-9841 = CBS 476.77	FL, USA	Soil	DAS
Longipes	F. acuminatum	F. longipes-4	NRRL 39691	ICMP 8142	Unknown	Unknown	―
Longipes	F. longipes	F. sp. nov.-18	FRC R-6894		Rockhampton, Australia	Air plate	―
Longipes	F. longipes	F. sp. nov.-18	NRRL 66924	FRC R-6968	Rockhampton, Australia	Soil debris	―
Longipes	F. longipes	F. sp. nov.-19	NRRL 66932	FRC R-8926	NT, Australia	Grassland soil	―
Longipes	F. longipes	F. sp. nov.-20	NRRL 66926	FRC R-7764	Uban, Thailand	Rice paddy soil	DAS
Longipes	F. longipes	F. sp. nov.-21	NRRL 66935	FRC R-9077	Darwin, Australia	Soil debris	DAS
Longipes	F. longipes	F. sp. nov.-22	NRRL 66934	FRC R-9061	Niger State, Nigeria	Sorghum soil debris	―
Novel	F. lateritium	F. sp. nov.-6	NRRL 54640	FRC L-0247 = KOD 1823	Papua New Guinea	Sweet potato stem	NEO
Novel	F. lateritium	F. sp. nov.-6	NRRL 54683	FRC L-0252 = KOD 1824	Papua New Guinea	Sweet potato stem	DAS, NEO, T-2
Novel	F. graminearum	F. sp. nov.-6	NRRL 28066	MRC 2560 = KOD 1552	Japan	Corn	T-2
Novel	Fusarium sp.	F. sp. nov.-7	NRRL 46743	KOD 1822	Ethiopia	Wheat seed	NEO, T-2
Novel	Fusarium sp.	F. sp. nov.-7	NRRL 66736	KOD 1545	Ethiopia	Unknown	NEO, T-2
Sambucinum	F. kyushuense	F. kyushuense	NRRL 3509	FRC T-346	Kyushu, Japan	Wheat seed	DAS, NIV
Sambucinum	F. kyushuense	F. kyushuense	NRRL 6491	FRC R-565	Kochi, Shikoku, Japan	Vinyl plate	DAS, NIV
Sambucinum	F. musarum	F. musarum	NRRL 28507	FRC R-9400	Panama	Banana	T-2
Sambucinum	F. poae	F. poae	NRRL 25799	FRC T-487 = BBA 10426 = CBS 446.67	Germany	Sweet vernal grass (Anthoxanthum odoratum) inflorescence	DAS
Sambucinum	F. poae	F. poae	NRRL 31280		Brazil	Oat (var. Linhagem 469)	―
Sambucinum	F. poae	F. poae	NRRL 36285	CBS 175.96	Aas, Norway	Barley	DAS
Sambucinum	F. robustum	F. robustum	NRRL 13392	FRC R-5821	Argentina	Paraná pine (Araucaria angustifolia)	NEO, T-2
Sambucinum	F. sambucinum	F. sambucinum	FRC R-4712		Switzerland	Potato tuber	DAS
Sambucinum	F. sambucinum	F. sambucinum	FRC R-738		NY, USA	Potato	DAS
Sambucinum	F. tumidum	F. sambucinum	NRRL 13394	FRC R-5823 = BBA 63572	Berlin, Germany	Unknown	DAS, NEO, T-2
Sambucinum	F. sulphureum	F. sambucinum	NRRL 20663	IMI 266242	Germany	Unknown	DAS
Sambucinum	F. trichothecioides	F. sambucinum	NRRL 20666	IMI 295478	United Kingdom	Potato	DAS
Sambucinum	F. tumidum	F. sambucinum	NRRL 31964	FRC R-9850 = IMI 351949 = ICMP 11550	New Zealand	Scotch broom (Cytisus scoparius)	DAS, NEO
Sambucinum	F. tumidum	F. sambucinum	NRRL 31969	FRC R-9855 = ICMP 12578	New Zealand	Gorse (Ulex europaeus)	T-2
Sambucinum	F. torulosum	F. sp. nov.-17	NRRL 26795	BBA 70355	USA	Soil	BUT, CAL, DAS
Sambucinum	F. sambucinum	F. sp. nov.-10	FRC R-7403	MRC 2967 = ATCC 52543	South Africa	Potato	T-2
Sambucinum	Fusarium sp.	F. sp. nov.-10	NRRL 22189 = 20445	BBA 64262	Brazil	Soybean	NEO, T-2
Sambucinum	Fusarium sp.	F. sp. nov.-11	NRRL 22192	BBA 64918	Indonesia	Palm tree	―
Sambucinum	F. sambucinum	F. sp. nov.-12	FRC R-642		Unknown	Carnation ‘Iroquois’	DAS
Sambucinum	F. sambucinum	F. sp. nov.-12	FRC R-7107		Transkei, South Africa	Soil	DAS
Sambucinum	F. equiseti	F. sp. nov.-12	FRC R-7122		Transkei, South Africa	Soil	DAS, 3OH
Sambucinum	F. compactum	F. sp. nov.-12	FRC R-8227		Zinggayi, South Africa	Debris	DAS
Sambucinum	F. sambucinum	F. sp. nov.-12	NRRL 66929	FRC R-8234	Zinggayi, South Africa	Debris	DAS
Sambucinum	F. lateritium	F. sp. nov.-13	NRRL 39635	ICMP 5288	Taupo, New Zealand	Toetoe (Cortaderia sp.)	DAS
Sambucinum	F. lateritium	F. sp. nov.-13	NRRL 39685	ICMP 8026	Gisborne, New Zealand	Toetoe (Cortaderia sp.)	BUT, CUL, DAS
Sambucinum	F. incarnatum	F. sp. nov.-14	NRRL 36134		Unknown	Unknown	DAS, NEO, T-2
Sambucinum	F. longipes	F. sp. nov.-15	FRC R-8154		Transkei, South Africa	Soil	CUL, 3,7-diOH, 15-decal, 15-keto NX-2, 15-keto NX-3, 15-OHCUL
Sambucinum	F. longipes	F. sp. nov.-15	FRC R-8203		Transkei, South Africa	Debris	CUL, 3,7-diOH, 15-decal, 15-keto NX-2, 15-keto NX-3, 15-OHCUL
Sambucinum	F. longipes	F. sp. nov.-15	NRRL 66921	FRC R-4069 = MRC 5-B-J	South Africa	Wheat straw	CUL, 3,7-diOH, 15-decal, 15-keto NX-2, 15-keto NX-3, 15-OHCUL
Sambucinum	F. longipes	F. sp. nov.-16	FRC R-8136		Transkei, South Africa	Debris	CUL, 3,7-diOH, 15-decal, 15-keto NX-2, 15-keto NX-3, 15-OHCUL
Sambucinum	F. longipes	F. sp. nov.-16	NRRL 66927	FRC R-7846 = MRC 3530	South Africa	Natural vegetation soil	CUL, 3,7-diOH, 15-decal, 15-keto NX-2, 15-keto NX-3, 15-OHCUL
Sambucinum	F. culmorum	F. sp. nov.-8	NRRL 29296	ICMP 5173	Auckland, New Zealand	Chayote (Sechium edule)	DAS, NEO, T-2
Sambucinum	F. sambucinum	F. sp. nov.-9	NRRL 13465	FRC R-7715	Argentina	Tiger pear (Opuntia aurantica)	T-2
Sambucinum	F. sambucinum	F. sp. nov.-9	NRRL 66925	FRC R-7071 = MRC 2857	Argentina	Tiger pear (Opuntia aurantica)	DAS, T-2
Sambucinum	F. sambucinum	F. venenatum	FRC R-2273		Australia	Corn	DAS
Sambucinum	F. sambucinum	F. venenatum	FRC R-8978		Ordu, Turkey	Soil	BUT, DAS
Sambucinum	F. venenatum	F. venenatum	NRRL 22196	FRC R-9187 = BBA 65031	Germany	Corn	DAS
Sambucinum	F. venenatum	F. venenatum	NRRL 22198	FRC R-9847 = BBA 64478	Finland	Unknown	BUT, DAS, 3OH
Sambucinum	F. venenatum	F. venenatum	NRRL 25413	IMI 154212	England	Unknown	DAS
Sambucinum	F. venenatum	F. venenatum	NRRL 26228	BBA 64537 = CBS 458.93	Austria	Halmbase of winter wheat	DAS
Sambucinum	F. cerealis	F. venenatum	NRRL 31989	FRC R-4138	Australia	Soil	BUT, CAL, DAS
Sambucinum	F. culmorum	F. venenatum	NRRL 32015	FRC R-2279	Australia	Soil	BUT, CAL, DAS
Sporotrichioides	F. acuminatum	F. armeniacum	FRC R-6472		FL, USA	Slash pine seedling	NEO, T-2
Sporotrichioides	F. acuminatum	F. armeniacum	FRC R-7479		Australia	Sorghum	DAS, T-2
Sporotrichioides	F. acuminatum	F. armeniacum	FRC R-8519		GA, USA	Corn soil	DAS, NEO, T-2
Sporotrichioides	F. acuminatum	F. armeniacum	FRC R-8609		Abetshawe, South Africa	Soil debris	DAS, NEO, T-2
Sporotrichioides	F. acuminatum	F. armeniacum	NRRL 13343	FRC R-2238	Unknown	Unknown	DAS, NEO, T-2
Sporotrichioides	F. goolgardii	F. goolgardii	KOD 1087	RBG 5411	Bungonia, Australia	Grass tree (Xanthorrhoea glauca)	DAS, NEO, T-2
Sporotrichioides	F. goolgardii	F. goolgardii	KOD 1090	RBG 5418	Bungonia, Australia	Grass tree (Xanthorrhoea glauca)	DAS, NEO, T-2
Sporotrichioides	F. langsethiae	F. langsethiae	NRRL 34176		Unknown	Unknown	CUL, DAS, NEO, T-2
Sporotrichioides	F. poae	F. langsethiae	NRRL 36236	CBS 130.24	Unknown	Unknown	CUL, DAS, NEO, T-2
Sporotrichioides	F. langsethiae	F. langsethiae	NRRL 54940		Norway	Oat	NEO
Sporotrichioides	F. chlamydosporum	F. nodosum	NRRL 13431	FRC T-384	Turkey	Tomato stem	―
Sporotrichioides	F. chlamydosporum var. chlamydosporum	F. nodosum	NRRL 36351	CBS 201.63	Lisboa, Portugal	Stored peanuts	DAS
Sporotrichioides	Fusarium sp.	F. palustre	NRRL 43289		Unknown	Spartina rhizosphere soil	DAS, NEO, T-2
Sporotrichioides	F. palustre	F. palustre	NRRL 54056		CT, USA	Smooth cordgrass (Spartina alterniflora)	DAS, T-2
Sporotrichioides	F. palustre	F. palustre	NRRL 54058		CT, USA	Smooth cordgrass (Spartina alterniflora)	DAS, T-2
Sporotrichioides	F. sibiricum	F. sibiricum	NRRL 53429		Far Eastern Primorsk, Russia	Oat	T-2
Sporotrichioides	F. sibiricum	F. sibiricum	NRRL 53430		Far Eastern Primorsk, Russia	Oat	DAS, NEO, T-2
Sporotrichioides	F. acuminatum	F. sp. nov.-1	FRC R-3766		Australia	Soil	DAS, T-2
Sporotrichioides	F. armeniacum	F. sp. nov.-1	FRC R-8102	MRC 3936	Free State, South Africa	Oat	DAS, NEO, 3OH
Sporotrichioides	F. equiseti	F. sp. nov.-2	FRC R-5100		Australia	Corn	DAS, T-2
Sporotrichioides	F. palustre	F. sp. nov.-2	NRRL 54062		CT, USA	Smooth cordgrass (Spartina alterniflora)	DAS, NEO, T-2
Sporotrichioides	F. armeniacum	F. sp. nov.-3	FRC R-8090	MRC 4027	South Africa	Oat	NEO, T-2
Sporotrichioides	F. armeniacum	F. sp. nov.-3	FRC R-9068		Manitoba, Canada	Corn seed	T-2
Sporotrichioides	Fusarium sp.	F. sp. nov.-4	NRRL 29896	FRC R-9673	Netherlands	Unknown	DAS
Sporotrichioides	Fusarium sp.	F. sp. nov.-4	NRRL 29897	FRC R-9674	Unknown	Unknown	―
Sporotrichioides	F. sporotrichioides	F. sporotrichioides	NRRL 13440	FRC T-0521	WI, USA	Grain elevator	DAS, NEO, T-2
Sporotrichioides	F. sporotrichioides	F. sporotrichioides	NRRL 25474	FRC T-467 = BBA 10360 = CBS 448.67	Germany	Norway spruce (Picea abies) seed	DAS, NEO, T-2
Sporotrichioides	F. sporotrichioides var. sporotrichioides	F. sporotrichioides	NRRL 26923 = 26862	CBS 180.32	Japan	Peas	DAS, NEO, T-2
Sporotrichioides	F. sporotrichioides	F. sporotrichioides	NRRL 29131	DSM 62425 = IMB 10339	Germany	Oat kernel	DAS, NEO, T-2
Sporotrichioides	F. sporotrichioides	F. sporotrichioides	NRRL 3299	FRC T-348	France	Corn	DAS, T-2
Sporotrichioides	F. sporotrichioides var. sporotrichioides	F. sporotrichioides	NRRL 36295	CBS 178.64	Heverlee, Belgium	Tobbaco seedling root	DAS, NEO, T-2
Sporotrichioides	Fusarium sp.	F. sporotrichioides	NRRL 52731	ARSEF 8306	Unknown	Unknown	DAS, NEO, T-2
aBrachygibbosum, Fusarium brachygibbosum Clade; Graminearum, F. graminearum Clade; Longipes, F. longipes Clade; Novel, Novel Clade; Sambucinum, F. sambucinum Clade; Sporotrichioides, F. sporotrichioides Clade.
bF. sp. nov.-1 to -33, putatively novel species resolved within the FSAMSC; F. longipes-1 to-4, four phylogenetically distinct species within the F. longipes Clade previously reported in other studies.
cFRC, Fusarium Research Center, The Pennsylvania State University, University Park, Pennsylvania; NRRL, ARS Culture Collection, Peoria, Illinois; KOD, available from Kerry O’Donnell.
dARSEF, ARS Collection of Entomopathogenic Fungal Cultures, Ithaca, New York, USA; ATCC, American Type Culture Collection, Manassas, Virginia, USA; BBA, Biologische Bundesanstalt für Land- und Forstwirtschaft, Institut für Mikrobiologie, Berlin, Germany; CBS, Westerdijk Fungal Biodiverity Institute, Utrecht, The Netherlands; DSM, Deutsche Sammlung von Mikroorganismen und Zellkulturen GmbH, Brauns…
eToxins were determined via gas chromatography-mass spectrometry. BUT, butanolide; CAL, calonectrin; CUL, culmorin; DAS, diacetoxyscirpenol; NEO, neosolaniol; NIV, nivalenol; T-2, T-2 toxin; ZEA, zearalenone; 3ADON, 3-acetyldeoxynivalenol; 3,7-diOH, 7-hydroxy isotrichodermol; 3OH, isotrichodermol; 15ADON, 15-acetyldeoxynivalenol; 15-decal, 15-decalonectrin; 15-keto NX-2 and 15-keto NX-3, novel tr…
