# Supplementary material for: Phylogenetic diversity, trichothecene potential, and pathogenicity within Fusarium sambucinum species complex
Source: PLoS One. 2021 Jan 12;16(1):e0245037. doi: 10.1371/journal.pone.0245037 (PMC7802971; doi:10.1371/journal.pone.0245037)
Supplement: S2 Table — (XLSX) [file pone.0245037.s005.xlsx]

## Sheet: S2 Table 
S2 Table. Toxins produced by Fusarium sambucinum species complex strains in liquid media, rice grain, and cornmeal.
Cladea	Species IDb	Strain no.c	Toxin in liquid mediad	Toxin in ricee	Toxin in cornmeal	Toxin summary
Brachygibbosum	F. brachygibbosum	FRC R-7584	―	NEO	NT	NEO
Brachygibbosum	F. brachygibbosum	NRRL 20954	―	―	―	―
Brachygibbosum	F. brachygibbosum	FRC R-7630	DAS, NEO	NT	NT	DAS, NEO
Brachygibbosum	F. brachygibbosum	FRC R-7637	DAS, NEO	NT	NT	DAS, NEO
Brachygibbosum	F. brachygibbosum	FRC R-8851	DAS, NEO	NT	NT	DAS, NEO
Brachygibbosum	F. sp. nov.-23	FRC R-7513	―	―	―	―
Brachygibbosum	F. sp. nov.-23	FRC R-8846	―	―	―	―
Brachygibbosum	F. sp. nov.-23	FRC R-8876	―	NEO	NT	NEO
Brachygibbosum	F. sp. nov.-23	NRRL 28448	―	NEO	NT	NEO
Brachygibbosum	F. sp. nov.-23	FRC R-4948	DAS, NEO	NT	NT	DAS, NEO
Brachygibbosum	F. sp. nov.-23	FRC R-7475	DAS, NEO	NT	NT	DAS, NEO
Brachygibbosum	F. sp. nov.-23	FRC R-7610	DAS, NEO	NT	NT	DAS, NEO
Brachygibbosum	F. sp. nov.-23	FRC R-7868	DAS, NEO	NT	NT	DAS, NEO
Brachygibbosum	F. sp. nov.-23	FRC R-8117	DAS, NEO	NT	NT	DAS, NEO
Brachygibbosum	F. sp. nov.-23	FRC R-8321	DAS, NEO	NT	NT	DAS, NEO
Brachygibbosum	F. sp. nov.-23	NRRL 13829	DAS, NEO	NT	NT	DAS, NEO
Brachygibbosum	F. sp. nov.-24	FRC R-9118	DAS, NEO	NT	NT	DAS, NEO
Brachygibbosum	F. sp. nov.-24	NRRL 66936	CAL, DAS, NEO	NT	NT	CAL, DAS, NEO
Brachygibbosum	F. sp. nov.-25	FRC R-8124	―	NEO	NT	NEO
Brachygibbosum	F. sp. nov.-25	NRRL 66931	―	NEO	NT	NEO
Brachygibbosum	F. sp. nov.-25	NRRL 66928	DAS, NEO	NT	NT	DAS, NEO
Brachygibbosum	F. sp. nov.-26	FRC R-8856	―	―	―	―
Brachygibbosum	F. sp. nov.-26	NRRL 66923	DAS, NEO	NT	NT	DAS, NEO
Brachygibbosum	F. sp. nov.-27	FRC R-7642	―	―	―	―
Brachygibbosum	F. sp. nov.-27	FRC R-8881	―	NEO	NT	NEO
Brachygibbosum	F. sp. nov.-27	FRC R-9025	―	NEO	NT	NEO
Brachygibbosum	F. sp. nov.-27	KOD 1825	―	NEO	NT	NEO
Brachygibbosum	F. sp. nov.-27	NRRL 66930	―	NEO	NT	NEO
Brachygibbosum	F. sp. nov.-28	FRC R-9121	DAS, NEO	NT	NT	DAS, NEO
Brachygibbosum	F. sp. nov.-28	NRRL 66939	DAS, NEO	NT	NT	DAS, NEO
Brachygibbosum	F. sp. nov.-29	FRC R-8779	―	―	―	―
Brachygibbosum	F. sp. nov.-29	FRC R-9012	―	NIV	NT	NIV
Brachygibbosum	F. sp. nov.-29	KOD 1715	―	NIV	NT	NIV
Brachygibbosum	F. sp. nov.-29	KOD 1726	―	NIV	NT	NIV
Brachygibbosum	F. sp. nov.-29	NRRL 28725	―	―	―	―
Brachygibbosum	F. sp. nov.-29	NRRL 66920	―	NIV	NT	NIV
Brachygibbosum	F. sp. nov.-29	NRRL 66922	DAS, NIV	NT	NT	DAS, NIV
Brachygibbosum	F. sp. nov.-30	FRC R-8886	―	―	―	―
Brachygibbosum	F. sp. nov.-30	NRRL 66937	―	―	NIV	NIV
Brachygibbosum	F. sp. nov.-31	NRRL 66919	DAS, NIV	NT	NT	DAS, NIV
Brachygibbosum	F. sp. nov.-32	FRC R-6436	―	―	―	―
Brachygibbosum	F. sp. nov.-32	NRRL 66938	―	―	DAS	DAS
Brachygibbosum	F. sp. nov.-33	FRC R-9125	―	―	―	―
Brachygibbosum	F. sp. nov.-33	NRRL 66933	―	DAS, NIV	NT	DAS, NIV
Brachygibbosum	F. transvaalense	FRC R-4478	―	―	BUT	BUT
Brachygibbosum	F. transvaalense	FRC R-6827	―	DAS, NIV	NT	DAS, NIV
Brachygibbosum	F. transvaalense	FRC R-6855	―	―	―	―
Brachygibbosum	F. transvaalense	FRC R-7052	―	―	―	―
Brachygibbosum	F. transvaalense	NRRL 31008	―	―	―	―
Brachygibbosum	F. transvaalense	NRRL 32021	―	―	―	―
Graminearum	F. acaciae-mearnsii	NRRL 26755	CUL, NIV	NT	NT	CUL, NIV
Graminearum	F. aethiopicum	NRRL 46726	CUL, 15ADON	NT	NT	CUL, 15ADON
Graminearum	F. asiaticum	NRRL 13818 = 31547	―	―	―	―
Graminearum	F. austroamericanum	NRRL 28585	NIV	NT	NT	NIV
Graminearum	F. boothii	NRRL 26916	CUL, 3ADON	NT	NT	CUL, 3ADON
Graminearum	F. brasilicum	NRRL 31238	CAL, CUL, NIV	NT	NT	CAL, CUL, NIV
Graminearum	F. cerealis	NRRL 13721	NIV	NT	NT	NIV
Graminearum	F. cortaderiae	NRRL 29297	CUL, NIV	NT	NT	CUL, NIV
Graminearum	F. culmorum	NRRL 25475	―	―	―	―
Graminearum	F. dactylidis	NRRL 29380	―	―	―	―
Graminearum	F. gerlachii	NRRL 36905	CUL, NIV	NT	NT	CUL, NIV
Graminearum	F. graminearum	NRRL 31084	CUL, 15ADON	NT	NT	CUL, 15ADON
Graminearum	F. louisianense	NRRL 54197	―	―	―	―
Graminearum	F. lunulosporum	NRRL 13393	ZEA	NT	NT	ZEA
Graminearum	F. meridionale	NRRL 28436	NIV	NT	NT	NIV
Graminearum	F. mesoamericanum	NRRL 25797	―	―	―	―
Graminearum	F. nepalense	NRRL 54222	CUL, 15ADON	NT	NT	CUL, 15ADON
Graminearum	F. praegraminearum	NRRL 39664	CUL, NIV	NT	NT	CUL, NIV
Graminearum	F. pseudograminearum	NRRL 28062	CUL, 3ADON	NT	NT	CUL, 3ADON
Graminearum	F. sp. nov.-5	NRRL 34461	CUL, 3ADON	NT	NT	CUL, 3ADON
Graminearum	F. subtropicale	NRRL 66764	CUL, NIV	―	―	CUL, NIV
Graminearum	F. ussurianum	NRRL 45681	CUL, 3ADON	NT	NT	CUL, 3ADON
Graminearum	F. vorosii	NRRL 37605	CUL, 15ADON	NT	NT	CUL, 15ADON
Longipes	F. longipes-1	FRC R-3460	―	―	―	―
Longipes	F. longipes-1	NRRL 13368	―	DAS	NT	DAS
Longipes	F. longipes-2	FRC R-5122	―	―	―	―
Longipes	F. longipes-2	FRC R-5127	―	―	―	―
Longipes	F. longipes-2	NRRL 13374	―	―	―	―
Longipes	F. longipes-3	NRRL 20723	―	―	―	―
Longipes	F. longipes-4	FRC R-7358	―	―	―	―
Longipes	F. longipes-4	FRC R-7602	―	―	―	―
Longipes	F. longipes-4	FRC R-7695	―	―	―	―
Longipes	F. longipes-4	FRC R-8789	―	―	―	―
Longipes	F. longipes-4	NRRL 13317	―	―	―	―
Longipes	F. longipes-4	NRRL 20695	―	DAS	NT	DAS
Longipes	F. longipes-4	NRRL 39691	―	―	―	―
Longipes	F. sp. nov.-18	FRC R-6894	―	―	―	―
Longipes	F. sp. nov.-18	NRRL 66924	―	―	―	―
Longipes	F. sp. nov.-19	NRRL 66932	―	―	―	―
Longipes	F. sp. nov.-20	NRRL 66926	―	DAS	NT	DAS
Longipes	F. sp. nov.-21	NRRL 66935	―	DAS	NT	DAS
Longipes	F. sp. nov.-22	NRRL 66934	―	―	―	―
Novel	F. sp. nov.-6	NRRL 54683	―	DAS, NEO, T-2	NT	DAS, NEO, T-2
Novel	F. sp. nov.-6	NRRL 54640	NEO	NT	NT	NEO
Novel	F. sp. nov.-6	NRRL 28066	T-2	NT	NT	T-2
Novel	F. sp. nov.-7	NRRL 46743	―	NEO, T-2	NT	NEO, T-2
Novel	F. sp. nov.-7	NRRL 66736	―	NEO, T-2	NT	NEO, T-2
Sambucinum	F. kyushuense	NRRL 3509	―	DAS, NIV	NT	DAS, NIV
Sambucinum	F. kyushuense	NRRL 6491	―	DAS, NIV	NT	DAS, NIV
Sambucinum	F. musarum	NRRL 28507	T-2	NT	NT	T-2
Sambucinum	F. poae	NRRL 31280	―	―	―	―
Sambucinum	F. poae	NRRL 25799	DAS	NT	NT	DAS
Sambucinum	F. poae	NRRL 36285	DAS	NT	NT	DAS
Sambucinum	F. robustum	NRRL 13392	NEO, T-2	NT	NT	NEO, T-2
Sambucinum	F. sambucinum	NRRL 31969	―	T-2	NT	T-2
Sambucinum	F. sambucinum	FRC R-4712	DAS	NT	NT	DAS
Sambucinum	F. sambucinum	FRC R-738	DAS	NT	NT	DAS
Sambucinum	F. sambucinum	NRRL 20663	DAS	NT	NT	DAS
Sambucinum	F. sambucinum	NRRL 20666	DAS	NT	NT	DAS
Sambucinum	F. sambucinum	NRRL 31964	DAS, NEO	NT	NT	DAS, NEO
Sambucinum	F. sambucinum	NRRL 13394	DAS, NEO, T-2	NT	NT	DAS, NEO, T-2
Sambucinum	F. sp. nov.-17	NRRL 26795	BUT, CAL, DAS	NT	NT	BUT, CAL, DAS
Sambucinum	F. sp. nov.-10	FRC R-7403	T-2	NT	NT	T-2
Sambucinum	F. sp. nov.-10	NRRL 22189 = 20445	NEO, T-2	NT	NT	NEO, T-2
Sambucinum	F. sp. nov.-11	NRRL 22192	―	―	―	―
Sambucinum	F. sp. nov.-12	FRC R-642	DAS	NT	NT	DAS
Sambucinum	F. sp. nov.-12	FRC R-7107	DAS	NT	NT	DAS
Sambucinum	F. sp. nov.-12	FRC R-8227	DAS	NT	NT	DAS
Sambucinum	F. sp. nov.-12	NRRL 66929	DAS	NT	NT	DAS
Sambucinum	F. sp. nov.-12	FRC R-7122	DAS, 3OH	NT	NT	DAS, 3OH
Sambucinum	F. sp. nov.-13	NRRL 39685	BUT, CUL, DAS	NT	NT	CUL, DAS, BUT
Sambucinum	F. sp. nov.-13	NRRL 39635	DAS	NT	NT	DAS
Sambucinum	F. sp. nov.-14	NRRL 36134	DAS, NEO, T-2	NT	NT	DAS, NEO, T-2
Sambucinum	F. sp. nov.-15	FRC R-8154	CUL, 3,7-diOH, , 15-decal, 15-keto NX-2, 15-keto NX-3	15-keto NX-2, 15-keto NX-3, 15-OHCUL	NT	CUL, 3,7-diOH, 15-decal, 15-keto NX-2, 15-keto NX-3, 15-OHCUL
Sambucinum	F. sp. nov.-15	FRC R-8203	CUL, 3,7-diOH, , 15-decal, 15-keto NX-2, 15-keto NX-3	15-keto NX-2, 15-keto NX-3, 15-OHCUL	NT	CUL, 3,7-diOH, 15-decal, 15-keto NX-2, 15-keto NX-3, 15-OHCUL
Sambucinum	F. sp. nov.-15	NRRL 66921	CUL, 3,7-diOH, , 15-decal, 15-keto NX-2, 15-keto NX-3	15-keto NX-2, 15-keto NX-3, 15-OHCUL	NT	CUL, 3,7-diOH, 15-decal, 15-keto NX-2, 15-keto NX-3, 15-OHCUL
Sambucinum	F. sp. nov.-16	FRC R-8136	CUL, 3,7-diOH, , 15-decal, 15-keto NX-2, 15-keto NX-3	15-keto NX-2, 15-keto NX-3, 15-OHCUL	NT	CUL, 3,7-diOH, 15-decal, 15-keto NX-2, 15-keto NX-3, 15-OHCUL
Sambucinum	F. sp. nov.-16	NRRL 66927	CUL, 3,7-diOH, , 15-decal, 15-keto NX-2, 15-keto NX-3	15-keto NX-2, 15-keto NX-3, 15-OHCUL	NT	CUL, 3,7-diOH, 15-decal, 15-keto NX-2, 15-keto NX-3, 15-OHCUL
Sambucinum	F. sp. nov.-8	NRRL 29296	DAS, NEO, T-2	NT	NT	DAS, NEO, T-2
Sambucinum	F. sp. nov.-9	NRRL 13465	―	T-2	NT	T-2
Sambucinum	F. sp. nov.-9	NRRL 66925	DAS, T-2	NT	NT	DAS, T-2
Sambucinum	F. venenatum	NRRL 22198	―	BUT, DAS, 3OH	NT	BUT, DAS, 3OH
Sambucinum	F. venenatum	FRC R-2273	DAS	NT	NT	DAS
Sambucinum	F. venenatum	FRC R-8978	DAS	BUT	NT	BUT, DAS
Sambucinum	F. venenatum	NRRL 22196	DAS	NT	NT	DAS
Sambucinum	F. venenatum	NRRL 25413	DAS	NT	NT	DAS
Sambucinum	F. venenatum	NRRL 26228	DAS	NT	NT	DAS
Sambucinum	F. venenatum	NRRL 31989	CAL, DAS	BUT	NT	BUT, CAL, DAS
Sambucinum	F. venenatum	NRRL 32015	CAL, DAS	BUT	NT	BUT, CAL, DAS
Sporotrichioides	F. armeniacum	FRC R-7479	DAS, T-2	NT	NT	DAS, T-2
Sporotrichioides	F. armeniacum	FRC R-8519	DAS, NEO, T-2	NT	NT	DAS, NEO, T-2
Sporotrichioides	F. armeniacum	FRC R-8609	DAS, NEO, T-2	NT	NT	DAS, NEO, T-2
Sporotrichioides	F. armeniacum	NRRL 13343	DAS, NEO, T-2	NT	NT	DAS, NEO, T-2
Sporotrichioides	F. armeniacum	FRC R-6472	NEO, T-2	NT	NT	NEO, T-2
Sporotrichioides	F. goolgardii	KOD 1087	DAS, NEO, T-2	NT	NT	DAS, NEO, T-2
Sporotrichioides	F. goolgardii	KOD 1090	DAS, NEO, T-2	NT	NT	DAS, NEO, T-2
Sporotrichioides	F. langsethiae	NRRL 34176	CUL, DAS, NEO, T-2	NT	NT	CUL, DAS, NEO, T-2
Sporotrichioides	F. langsethiae	NRRL 36236	CUL, DAS, NEO, T-2	NT	NT	CUL, DAS, NEO, T-2
Sporotrichioides	F. langsethiae	NRRL 54940	NEO	NT	NT	NEO
Sporotrichioides	F. nodosum	NRRL 13431	―	―	―	―
Sporotrichioides	F. nodosum	NRRL 36351	―	DAS	NT	DAS
Sporotrichioides	F. palustre	NRRL 54056	DAS, T-2	NT	NT	DAS, T-2
Sporotrichioides	F. palustre	NRRL 54058	DAS, T-2	NT	NT	DAS, T-2
Sporotrichioides	F. palustre	NRRL 43289	DAS, NEO, T-2	NT	NT	DAS, NEO, T-2
Sporotrichioides	F. sibiricum	NRRL 53430	DAS, NEO, T-2	NT	NT	DAS, NEO, T-2
Sporotrichioides	F. sibiricum	NRRL 53429	T-2	NT	NT	T-2
Sporotrichioides	F. sp. nov.-1	FRC R-8102	DAS, NEO, 3OH	NT	NT	DAS, NEO, 3OH
Sporotrichioides	F. sp. nov.-1	FRC R-3766	DAS, T-2	NT	NT	DAS, T-2
Sporotrichioides	F. sp. nov.-2	FRC R-5100	DAS, T-2	NT	NT	DAS, T-2
Sporotrichioides	F. sp. nov.-2	NRRL 54062	DAS, NEO, T-2	NT	NT	DAS, NEO, T-2
Sporotrichioides	F. sp. nov.-3	FRC R-8090	―	―	NEO, T-2	NEO, T-2
Sporotrichioides	F. sp. nov.-3	FRC R-9068	T-2	NT	NT	T-2
Sporotrichioides	F. sp. nov.-4	NRRL 29896	―	DAS	NT	DAS
Sporotrichioides	F. sp. nov.-4	NRRL 29897	―	―	―	―
Sporotrichioides	F. sporotrichioides	NRRL 3299	DAS, T-2	NT	NT	DAS, T-2
Sporotrichioides	F. sporotrichioides	NRRL 13440	DAS, NEO, T-2	NT	NT	DAS, NEO, T-2
Sporotrichioides	F. sporotrichioides	NRRL 25474	DAS, NEO, T-2	NT	NT	DAS, NEO, T-2
Sporotrichioides	F. sporotrichioides	NRRL 26923 = 26862	DAS, NEO, T-2	NT	NT	DAS, NEO, T-2
Sporotrichioides	F. sporotrichioides	NRRL 29131	DAS, NEO, T-2	NT	NT	DAS, NEO, T-2
Sporotrichioides	F. sporotrichioides	NRRL 36295	DAS, NEO, T-2	NT	NT	DAS, NEO, T-2
Sporotrichioides	F. sporotrichioides	NRRL 52731	DAS, NEO, T-2	NT	NT	DAS, NEO, T-2
aBrachygibbosum, Fusarium brachygibbosum Clade; Graminearum, F. graminearum Clade; Longipes, F. longipes Clade; Novel, Novel Clade; Sambucinum, F. sambucinum Clade; Sporotrichioides, F. sporotrichioides Clade.
bF. sp. nov.-1 to -33, putatively novel species resolved within the FSAMSC; F. longipes-1 to-4, four phylogenetically distinct species within the F. longipes Clade previously reported in other studies.
cFRC, Fusarium Research Center, The Pennsylvania State University, University Park, Pennsylvania; NRRL, ARS Culture Collection, Peoria, Illinois; KOD, available from Kerry O’Donnell.
dToxins were determined via gas chromatography-mass spectrometry. BUT, butanolide; CAL, calonectrin; CUL, culmorin; DAS, diacetoxyscirpenol; NEO, neosolaniol; NIV, nivalenol; T-2, T-2 toxin; ZEA, zearalenone; 3ADON, 3-acetyldeoxynivalenol; 3,7-diOH, 7-hydroxy isotrichodermol; 3OH, isotrichodermol; 15ADON, 15-acetyldeoxynivalenol; 15-decal, 15-decalonectrin; 15-keto NX-2 and 15-keto NX-3, novel tr…
eNT, strain not tested.
