# Supplementary material for: Phylogenetic diversity, trichothecene potential, and pathogenicity within Fusarium sambucinum species complex
Source: PLoS One. 2021 Jan 12;16(1):e0245037. doi: 10.1371/journal.pone.0245037 (PMC7802971; doi:10.1371/journal.pone.0245037)
Supplement: S4 Table — (XLSX) [file pone.0245037.s007.xlsx]

## Sheet: S4 Table
S4 Table. Spread of Fusarium head blight symptoms on cv. Apogee after inoculation with strains belonging to Graminearum and Sambucinum Clades.
Fusarium Clade	Species IDa	Strain no.b	Replicate	Total no. of florets	Number of symptomatic florets
					Day 7	Day 10	Day 14	Day 17	Day 21
Graminearum	F. asiaticum	NRRL 13818	1	15	3	5	8	8	15
			2	16	3	7	12	13	16
			3	16	3	5	9	9	16
			4	15	5	6	10	14	15
			5	15	2	9	11	12	14
Graminearum	F. austroamericanum	NRRL 28585	1	18	2	6	13	17	18
			2	16	3	7	9	14	16
			3	16	3	4	6	13	16
			4	16	3	8	9	13	16
			5	16	1	5	10	14	16
Graminearum	F. boothii	NRRL 26916	1	17	5	11	14	16	17
			2	14	3	8	11	14	14
			3	16	2	7	12	16	16
			4	16	1	7	11	15	16
			5	15	2	9	14	15	15
Graminearum	F. cerealis	NRRL 13721	1	16	4	10	14	15	16
			2	17	3	10	13	15	17
			3	17	2	10	15	15	15
			4	16	3	10	15	14	16
			5	16	3	10	12	13	14
Graminearum	F. culmorum	NRRL 25475	1	15	1	9	12	15	15
			2	15	1	6	11	14	15
			3	15	3	4	13	15	15
			4	15	0	0	0	0	0
			5	15	1	7	10	15	15
Graminearum	F. cortaderiae	NRRL 29297	1	16	1	2	6	10	10
			2	13	0	0	0	0	0
			3	15	1	1	5	7	9
			4	15	0	3	6	9	10
			5	15	1	5	6	10	10
Graminearum	F. graminearum	NRRL 31084	1	13	3	10	13	13	13
			2	14	6	14	13	14	14
			3	13	4	10	12	13	13
			4	13	4	10	11	13	13
			5	12	9	12	12	12	12
Graminearum	F. meridionale	NRRL 28436	1	14	1	1	3	4	6
			2	14	2	2	5	5	5
			3	14	1	3	6	6	7
			4	15	1	2	4	6	6
			5	13	1	1	4	5	6
Graminearum	F. praegraminearum	NRRL 39664	1	15	0	2	3	4	7
			2	15	1	2	4	6	6
			3	14	2	4	7	8	8
			4	15	0	0	0	0	0
			5	16	0	3	5	8	8
Graminearum	F. pseudograminearum	NRRL 28062	1	15	6	10	13	15	15
			2	16	5	9	13	16	16
			3	16	3	9	11	16	16
			4	15	3	10	15	15	15
			5	15	7	11	15	15	15
Graminearum	F. verosii	NRRL 37605	1	16	4	6	13	16	16
			2	16	1	5	10	16	16
			3	15	1	1	4	15	15
			4	16	1	3	5	15	16
			5	17	2	9	13	17	17
Graminearum	F. sp. nov.-5	NRRL 34461	1	16	3	8	12	16	16
			2	15	7	10	15	15	15
			3	16	6	7	13	16	16
			4	17	3	10	13	17	17
			5	16	3	8	11	16	16
Sambucinum	F. sp. nov.-15	FRC-R 4069	1	14	1	4	6	6	8
			2	15	2	5	7	7	7
			3	16	2	6	7	9	9
			4	19	1	2	6	10	11
			5	18	2	4	8	11	12
Sambucinum	F. sp. nov.-15	FRC-R 8154	1	16	0	0	0	0	0
			2	15	2	7	9	10	10
			3	17	1	7	10	11	12
			4	16	4	6	7	9	9
			5	17	2	5	6	8	10
Sambucinum	F. sp. nov.-15	FRC-R 8203	1	17	2	4	7	9	10
			2	16	1	3	5	7	7
			3	17	3	5	8	11	11
			4	16	1	3	6	7	9
			5	16	1	2	5	7	10
Sambucinum	F. sp. nov.-16	FRC-R 7846	1	17	1	2	7	8	8
			2	16	1	3	9	10	11
			3	16	1	2	5	8	8
			4	16	1	1	2	8	10
			5	16	3	4	5	7	9
Sambucinum	F. sp. nov.-16	FRC-R 8136	1	16	2	3	5	6	9
			2	16	0	0	0	0	0
			3	15	1	3	5	8	11
			4	17	3	4	6	6	13
			5	16	2	2	3	3	10
aF. sp. nov.-5, -15 to -16, putatively novel species resolved within the Graminearum and Sambucinum Clades.
bFRC, Fusarium Research Center, The Pennsylvania State University, University Park, Pennsylvania; NRRL, ARS Culture Collection, Peoria, Illinois.
